# Supplementary material for: Adaptive Interactions of Achromobacter spp. with Pseudomonas aeruginosa in Cystic Fibrosis Chronic Lung Co-Infection
Source: Pathogens. 2021 Aug 3;10(8):978. doi: 10.3390/pathogens10080978 (PMC8400197; doi:10.3390/pathogens10080978)
Supplement: Supplementary file 1 [file pathogens-10-00978-s001.zip]

Archive with 1 entries (1 files):
- pathogens-1265493-SI.pdf
